# Supplementary material for: The Narrow Footprint of Ancient Balancing Selection Revealed by Heterokaryon Incompatibility Genes in Aspergillus fumigatus
Source: Mol Biol Evol. 2024 Apr 23;41(5):msae079. doi: 10.1093/molbev/msae079 (PMC11138114; doi:10.1093/molbev/msae079)
Supplement: msae079_Supplementary_Data [file msae079_supplementary_data.zip]

Archive with 6 entries (6 files):
- fumigatus_2kb.png
- fumigatus_5kb.png
- het.testing.schema.png
- Supp.Data.xlsx
- Supplemental File 1.csv
- Supplemental.hetE.2022-10-15.png
