# Supplementary material for: The Narrow Footprint of Ancient Balancing Selection Revealed by Heterokaryon Incompatibility Genes in Aspergillus fumigatus
Source: Mol Biol Evol. 2024 Apr 23;41(5):msae079. doi: 10.1093/molbev/msae079 (PMC11138114; doi:10.1093/molbev/msae079)
Supplement: msae079_Supplementary_Data [file msae079_supplementary_data.zip › Supp.Data.xlsx]

## Sheet: Table S1 Isolates Data
iso	NO3	NO2	hx	nir	cnx	group	notes
17	X	X	X	n	c	3
18	X	X	X	n	c	10
24	X	X	X	n	c	11
26	X	X	X	n	c	3
30	X	X	X	n	c	11
33	X	X	X	n	c	10
43	X	X	X	n	c	7
66	X	X	X	n	c	5
68	X	X	X	n	c	2
72	X	X	X	n	c	2
79	X	X	X	n	c	9
83	X	X	X	n	c	4
84	X	X	X	n	c	8
88	X	X	X	n	c	10
92	X	X	X	n	c	3
93	X	X	X	n	c	6
99	X	X	X	n	c	12
105	X	X	X	n	c	12
106	X	X	X	n	c	5
107	X	X	X	n	c	15
119	X	X	X	n	c	4
122	X	X	X	n	c	13
131	X	X	X	n	c	11
135	X	X	X	n	c	1
136	X	X	X	n	c	11
138	X	X	X	n	c	2
153	X	X	X	n	c	9
155	X	X	X	n	c	10
159	X	X	X	n	c	13
161	X	X	X	n	c	10
166	X	X	X	n	c	1	compatible with parent
168	X	X	X	n	c	16
169	X	X	X	n	c	9
171	X	X	X	n	c	14
172	X	X	X	n	c	4
173	X	X	X	n	c	10
176	X	X	X	n	c	9
178	X	X	X	n	c	9
179	X	X	X	n	c	5
184	X	X	X	n	c	6
191	X	X	X	n	c	2
194	X	X	X	n	c	14
196	X	X	X	n	c	16
197	X	X	X	n	c	8
201	X	X	X	n	c	13
210	X	X	X	n	c	1
217	X	X	X	n	c	15
219	X	X	X	n	c	6
220	X	X	X	n	c	3
222	X	X	X	n	c	4
234	X	X	X	n	c	12
235	X	X	X	n	c	5
236	X	X	X	n	c	11
242	X	X	X	n	c	2
243	X	X	X	n	c	4
244	X	X	X	n	c	8
15	X	X		n	w	14
19	X	X		n	w	1
27	X	X		n	w	12
32	X	X		n	w	16
56	X	X		n	w	1	contaminated
57	X	X		n	w	3
86	X	X		n	w	8	contaminated
89	X	X		n	w	10
95	X	X		n	w	7
98	X	X		n	w	9
100	X	X		n	w	5
104	X	X		n	w	15
113	X	X		n	w	3
114	X	X		n	w	2
116	X	X		n	w	9
133	X	X		n	w	4
140	X	X		n	w	12
142	X	X		n	w	1	compatible with parent
143	X	X		n	w	8
144	X	X		n	w	12
152	X	X		n	w	13
154	X	X		n	w	16
156	X	X		n	w	5
158	X	X		n	w	12
164	X	X		n	w	14
170	X	X		n	w	11
175	X	X		n	w	9
177	X	X		n	w	2
180	X	X		n	w	14
182	X	X		n	w	11
185	X	X		n	w	15
188	X	X		n	w	3
193	X	X		n	w	3
202	X	X		n	w	16	contaminated
208	X	X		n	w	1
209	X	X		n	w	7
212	X	X		n	w	7
213	X	X		n	w	9
237	X	X		n	w	5
239	X	X		n	w	11
249	X	X		n	w	1
253	X	X		n	w	8
14	X		X	w	c	15
20	X		X	w	c	2	contaminated
21	X		X	w	c	2
22	X		X	w	c	7
23	X		X	w	c	3	contaminated
25	X		X	w	c	9
39	X		X	w	c	2
40	X		X	w	c	1
48	X		X	w	c	1
55	X		X	w	c	2
67	X		X	w	c	9
69	X		X	w	c	11	contaminated
70	X		X	w	c	2
71	X		X	w	c	16
73	X		X	w	c	14
77	X		X	w	c	4
78	X		X	w	c	10
80	X		X	w	c	10
82	X		X	w	c	10
91	X		X	w	c	14
94	X		X	w	c	5
103	X		X	w	c	8
108	X		X	w	c	16	compatible with parent
110	X		X	w	c	7
117	X		X	w	c	6
118	X		X	w	c	16	contaminated
123	X		X	w	c	1
124	X		X	w	c	14
125	X		X	w	c	9
132	X		X	w	c	6
137	X		X	w	c	1
139	X		X	w	c	15
141	X		X	w	c	8
145	X		X	w	c	2
150	X		X	w	c	6
165	X		X	w	c	12
167	X		x	w	c	13
189	X		X	w	c	16	compatible with parent
190	X		X	w	c	2
192	X		X	w	c	15
199	X		X	w	c	3
206	X		X	w	c	14
207	X		X	w	c	7
214	X		X	w	c	1
215	X		X	w	c	12
218	X		X	w	c	5
223	X		X	w	c	13
224	X		X	w	c	5
226	X		X	w	c	8
251	X		X	w	c	14
252	X		X	w	c	6
1				w	w	2
10				w	w	14
13				w	w	8
16				w	w	14
28				w	w	1
29				w	w	7
31				w	w	5
34				w	w	9
36				w	w	1
38				w	w	3
41				w	w	1
50				w	w	2
53				w	w	10
75				w	w	5
81				w	w	11
85				w	w	16
87				w	w	12
96				w	w	15
101				w	w	12
102				w	w	15
109				w	w	9
111				w	w	13
112				w	w	12
120				w	w	7
127				w	w	11
129				w	w	1
146				w	w	7
148				w	w	5
151				w	w	2
157				w	w	9
163				w	w	4
181				w	w	4
183				w	w	14
195				w	w	1
200				w	w	8
205				w	w	13
211				w	w	1
225				w	w	3
232				w	w	5
233				w	w	12
238				w	w	5
240				w	w	13
241				w	w	6
248				w	w	5
250				w	w	6
this table contains the data on auxotrophic mutations for all isolates
an x indicates that the isolate could not grow on NO3, NO2, or hypoxhanthine. And the nir/cnx are the inferred genotypes
Group refers to the compatibility group of the isolate based on genomic data

## Sheet: Table S2 Pairwise Interactions
#pairwise compatibility testing between nir (nw, horizontal row) and cnx (wc, vertical column) progeny, numbers indicate days before heterokaryons were observed
#note strains 56,86,202,23,69 turned out to be impure and were removed: they show incompatibility in an excessive number of pairings. Subsequent testing showed trance contamination with wild type spores,
#leading to growth on minimal media in all cases
	Group	1	1	1	1	1	2	2	3	3	3	3	4	5	5	5	7	7	7	8	8	8	9	9	9	9	10	11	11	11	12	12	12	12	13	14	14	14	15	15	16	16	16
	Isolate	19	56	142	208	249	114	177	57	113	188	193	133	100	156	237	95	209	212	86	143	253	98	116	175	213	89	170	182	239	27	140	144	158	152	15	180	164	104	185	32	154	202	total number of interactions
1	40	1H	H	1H	1H	1H																	4H	4H	5H									1H						1H			H	11
1	48	1H	H	1H	1H	1H														H			4H																				H	8
1	123	1H	H	4H	3H	1H																	5H		5H																		H	8
1	137	4H	H	1H	4H	4H					5H																																H	7
1	214	3H	H	3H	3H	3H				5H																																		6
2	20		H									H			H	H				H		H					H	H			H	H		H	H						H			13	assumed contaminated
2	21		H																	H																							H	3
2	39	5H	H		3H		3H	2H												H			5H	5H						1H					1H							1H		11
2	55		H		5H		3H	3H										3H		H			5H	4H	5H	5H								1H										11
2	70	5H	H		4H		3H	3H												H						5H									1H									8
2	145				5H		3H	4H												H																							H	5
2	190		H				1H	2H												H																								4
3	23		H	H		H	H	H	H	H	H	H		H	H	H		H		H			H				H	H	H	H			H			H	H	H			H	H	H	26	assumed contaminated
3	199								3H	4H	1H	3H																															H	5
4	77												3H							H													5H	5H									H	5
5	218													3H	3H	4H																												3
5	224													4H	3H	5H																		5H	1H								H	6
5	94		H											3H	1H		H			H																							H	6
6	117		H																	H																					1H		H	4
6	132																																			5H							H	2
6	150																																										H	1
6	252																				5H																							1
7	22																H	1H	3H																									3
7	110																H	4H	1H																									3
7	207		H														H	3H	1H	H																								5
7	103		H																	H	1H	4H																		1H			H	6
8	141																			H	3H	5H																					H	4
8	226																			H	5H	3H															1H							4
9	25																			H			1H	1H	1H	1H															1H		H	7
9	67			5H			5H																3H	3H	3H	3H	5H																H	8
9	125		H	H												H	H					H	H	H？	H	H	H															H	H	12	assumed contaminated
10	78																			H							3H																H	3
10	80																			H							4H								1H									3
10	82		H						1H																		3H																H	4
11	69				H										H	H				H					H		H	H	H		H	H						H					H	12	assumed contaminated
12	165																														3H	2H	1H	1H	1H								H	6
12	215																														2H	2H	3H	1H										4
13	167																																		4H				4H					2
13	223		H																																2H		5H			5H				4
14	73																																		4H	1H	1H	3H					H	5
14	91		H																	H																3H	4H	1H					H	6
14	124		H														H																			3H	3H	1H					H	6
14	206		H	1H																H		1H														1H	3H	3H			1H			8
14	251																																			2H	2H	5H					H	4
15	14				1H															H																			1H				H	4
15	139																																						2H		5H		H	3
15	192		H																															1H					5H	1H				4
16	71																			H																					1H	1H	H	4
16	108																			H													5H								4H	4H	H	5
16	118		H																																					1H	4H	4H	H	5
16	189																			H																					4H	4H	H	4
	Total compatiblity	7	24	9	11	6	7	6	3	3	3	3	1	4	6	6	6	5	3	26	4	6	9	6	7	5	8	3	2	2	4	4	5	8	9	7	8	7	4	5	10	7	33
			assumed contaminated																	assumed contaminated																							assumed contaminated

## Sheet: Table S3 Split groups
Group	sub-group	members	actual wc members*	actual nw member^
1	a	19/40/48/14/208/249	40/48	19/142/208/249
1	b	123/137/214	123/137/214
3	a	188/199	199	188
3	b	57/133/193		57/133/193
7	a	110/207/212	110/207	212
7	b	22/209	22	209
9	a	25/116/175/213	25	116/175/213
9	b	67	67
14	a	15/73/180/206/251	15/180	73/206/251
14	b	91/124/164	164	91/124
16	a	32/71/154	71	32/154
16	b	108/118/189	108/118/189
This table shows division of presumed segregation for fifth locus, hetE
a and b based on the fifth segregating het-E?
*wc means wild-type nir, mutant cnx
^nw means nir mutant, cnx wildtype

## Sheet: Table S4 Test crosses
Supplemental Table 1: Data from eight segregating crosses to test identified loci.
Parent1 (geno)	Mating Type	Parent2 (geno)	Segregating locus	Spores tested	Compatible with parent2	p
192 (11101)	MAT-1	AfIR964 (11111)	hetD	40	20	1
215 (10111)	MAT-1	AfIR964 (11111)	hetB	34	18	0.73
71 (11110)	MAT-1	AfIR964 (11111)	hetE	40	18	0.52
66 (01000)	MAT-2	AfIR974 (00000)	hetB	40	19	0.75
171 (11011)	MAT-1	AfIR964 (11111)	hetC	24	11	0.68
169 (10000)	MAT-2	AfIR974 (00000)	hetA	40	22	0.52
154 (11110)	MAT-1	AfIR964 (11111)	hetE	no cross	no cross	N/A
140 (10111)	MAT-1	AfIR964 (11111)	hetB	no cross	no cross	N/A

## Sheet: Table S5 Primers for plasmids
Supplemental Table 2: Primers used to construct het AMA1 plasmids
Primer Name	5’ – 3’ Sequence	Amplify AfIR974 Allele	Amplify AfIR964 Allele
hetA_F	atatactgggcccgggaagatcTCGTGAGGCGTATCCGCCATCG	X	X
hetA_R	gtcttgaatcgcgcattggatcAGGCTAATTCGGCGCAGTAGGG	X	X
hetB_20F	atatactgggcccgggaagatcCTGAGCGGGTCAAGACATAGGC	X
hetB_20R	gtcttgaatcgcgcattggatcGAGTCATCACTAGCATTCATCCTG	X
hetB_21F	atactgggcccgggaagatcGTTGCTGAGCGGGTCAAGGA		X
hetB_21R	cttgaatcgcgcattggatcGAGTCATCACTAGCATTCATCCTGACA		X
hetC_F	atatactgggcccgggaagatcGGGGATATACTCTTCCATGATG	X	X
hetC_R	gtcttgaatcgcgcattggatcAACAGTTTCTTGTCAATTGATTTC	X	X
