# Supplementary material for: The Narrow Footprint of Ancient Balancing Selection Revealed by Heterokaryon Incompatibility Genes in Aspergillus fumigatus
Source: Mol Biol Evol. 2024 Apr 23;41(5):msae079. doi: 10.1093/molbev/msae079 (PMC11138114; doi:10.1093/molbev/msae079)
Supplement: msae079_Supplementary_Data [file msae079_supplementary_data.zip › Supplemental File 1.csv]

species	ncbi_accession	sample_name
udagawae	GCA_001078395.1	Auda_IFM_46973
udagawae	GCA_010723835.1	Auda_IFM_46972
udagawae	GCA_010724255.1	Auda_IFM_51744
udagawae	GCA_010724335.1	Auda_IFM_53868
udagawae	GCA_010724135.1	Auda_IFM_5058
udagawae	GCA_010724795.1	Auda_IFM_61606
fisheri	GCA_000149645.3	Afis_NRRL_181
fisheri	GCA_014250575.1	Afis_NRRL_4585
fisheri	GCA_008711225.1	Afis_IBT_3003
fisheri	GCA_008711165.1	Afis_IBT_3007
fisheri	GCA_016748045.1	AfIS_NRRL_4161
lentulus	GCA_010723975.1	Alen_IFM_47457
lentulus	GCA_010724915.1	Alen_IFM_62316
lentulus	GCA_012656445.1	Alen_CNM-CM7927
lentulus	GCA_012656435.1	Alen_CNM-CM6069
lentulus	GCA_012656335.1	Alen_CNM-CM8927
lentulus	GCA_012656375.1	Alen_CNM-CM8694
lentulus	GCA_012656395.1	Alen_CNM-CM8060
lentulus	GCA_012656455.1	Alen_CNM-CM6936
lentulus	GCA_010724455.1	Alen_IFM_58399
lentulus	GCA_001445615.1	Alen_IFM_54703
lentulus	GCA_010724575.1	Alen_IFM_60648
lentulus	GCA_010724635.1	Alen_IFM_61392
fumigatus	GCA_005768625.2	Afum_SGAir0713
fumigatus	GCA_003069565.1	Afum_SPS-2
fumigatus	GCA_001715275.2	Afum_LMB-35Aa
fumigatus	GCA_001643665.1	Afum_ISSFT-21
fumigatus	GCA_001643655.1	Afum_IF1SW-F4
fumigatus	GCA_012656125.1	Afum_DNM-CM8689
fumigatus	GCA_002234955.1	Afum_HMR_AF_270
fumigatus	GCA_012656115.1	Afum_CNM-CM8686
fumigatus	GCA_002234985.1	Afum_HMR_AF_706
fumigatus	GCA_012656215.1	Afum_CNM-CM8057
fumigatus	GCA_012656165.1	Afum_CNM-CM8812
fumigatus	GCA_012656185.1	Afum_CNM-CM8714
fumigatus	GCA_000150145.1	Afum_A1163
fumigatus	GCA_000225645.2	Afum_AF210
fumigatus	GCA_000225625.2	Afum_Af10.fna
fumigatus	GCA_000002655.1	Afum_Af293
fumigatus	GCA_001029325.1	Afum_Z5
fumigatus	GCA_000731615.1	Afum_niveus_RP-2014
fumigatus	GCA_001599455.1	Afum_JCM_10253
fumigatus	GCA_028752175.1	Afum_AfIR974
fumigatus	GCA_028752205.1	Afum_AfiR964
fumigatus	GCA_000002655.1	Afum_Af293
fumigatus	GCA_005768625.2	Afum_SGAir0713
fumigatus	GCA_003069565.1	Afum_SPS-2
fumigatus	GCA_001715275.2	Afum_LMB-35Aa
fumigatus	GCA_015586125.1	Afum_IF1SW-F4
fumigatus	GCA_015572015.1	Afum_B
fumigatus	GCA_015572025.1	Afum_C
fumigatus	GCA_015572005.1	Afum_A
fumigatus	GCA_020500845.1	Afum_NRZ-2017-096
fumigatus	GCA_020500905.1	Afum_NRZ-2017-040
fumigatus	GCA_020500215.1	Afum_NRZ-2017-339
fumigatus	GCA_020500875.1	Afum_NRZ-2017-076
fumigatus	GCA_020500935.1	Afum_NRZ-2017-039
fumigatus	GCA_020500385.1	Afum_NRZ-2018-236
fumigatus	GCA_020500815.1	Afum_NRZ-2017-115
fumigatus	GCA_020500465.1	Afum_NRZ-2018-043
fumigatus	GCA_020500785.1	Afum_NRZ-2017-195
fumigatus	GCA_020499675.1	Afum_NRZ-2016-141
fumigatus	GCA_020500285.1	Afum_NRZ-2016-032
fumigatus	GCA_020500205.1	Afum_NRZ-2018-326
fumigatus	GCA_020500775.1	Afum_NRZ-2017-214
fumigatus	GCA_020500705.1	Afum_NRZ-2014-065
fumigatus	GCA_020499755.1	Afum_NRZ-2016-071
fumigatus	GCA_020500455.1	Afum_NRZ-2017-101
fumigatus	GCA_020499695.1	Afum_NRZ-2016-342
fumigatus	GCA_015571995.1	Afum_D
fumigatus	GCA_020500295.1	Afum_NRZ-2018-300
fumigatus	GCA_020500475.1	Afum_NRZ-2018-097
fumigatus	GCA_020500355.1	Afum_NRZ-2018-272
fumigatus	GCA_020500365.1	Afum_NRZ-2018-281
fumigatus	GCA_020500185.1	Afum_NRZ-2018-313
fumigatus	GCA_020500655.1	Afum_NRZ-2017-322
fumigatus	GCA_020500645.1	Afum_NRZ-2017-346
fumigatus	GCA_020500305.1	Afum_NRZ-2018-286
fumigatus	GCA_020500595.1	Afum_NRZ-2017-381
fumigatus	GCA_020500685.1	Afum_NRZ-2017-283
fumigatus	GCA_020500695.1	Afum_NRZ-2017-282
fumigatus	GCA_020500865.1	Afum_NRZ-2017-069
fumigatus	GCA_020499715.1	Afum_NRZ-2016-108
fumigatus	GCA_020500485.1	Afum_NRZ-2017-546
fumigatus	GCA_020501935.1	Afum_I-1-48-3
fumigatus	GCA_020499865.1	Afum_NRZ-2018-396
fumigatus	GCA_020499805.1	Afum_NRZ-2018-646
fumigatus	GCA_020500445.1	Afum_NRZ-2018-123
fumigatus	GCA_020499825.1	Afum_NRZ-2018-529
fumigatus	GCA_018804105.1	Afum_ICMP_23421
fumigatus	GCA_020501425.1	Afum_E-1-66s-1
fumigatus	GCA_020500765.1	Afum_NRZ-2015-218
fumigatus	GCA_001643665.1	Afum_ISSFT-021
fumigatus	GCA_020502095.1	Afum_K-1-48s-1
fumigatus	GCA_020500805.1	Afum_NRZ-2017-134
fumigatus	GCA_020499815.1	Afum_NRZ-2018-539
fumigatus	GCA_020502105.1	Afum_K-1-1L-2
fumigatus	GCA_020499685.1	Afum_NRZ-2016-121
fumigatus	GCA_020500555.1	Afum_NRZ-2017-508
fumigatus	GCA_020500085.1	Afum_C-1-76s-1
fumigatus	GCA_020499915.1	Afum_B-1-67L-1
fumigatus	GCA_020499785.1	Afum_NRZ-2016-063
fumigatus	GCA_020500395.1	Afum_NRZ-2018-146
fumigatus	GCA_020503735.1	Afum_A-2-47L-2
fumigatus	GCA_020498945.1	Afum_E-1-70L-5
fumigatus	GCA_020501405.1	Afum_A-2-49L-5
fumigatus	GCA_020502045.1	Afum_K-1-8L-3
fumigatus	GCA_020500275.1	Afum_NRZ-2018-290
fumigatus	GCA_020499905.1	Afum_B-1-75L-1
fumigatus	GCA_020501635.1	Afum_L-3-15-2
fumigatus	GCA_020501185.1	Afum_D-2-47L-2
fumigatus	GCA_020501495.1	Afum_L-3-11-2
fumigatus	GCA_020501985.1	Afum_H-1-23-3
fumigatus	GCA_020501005.1	Afum_D-2-48L-1
fumigatus	GCA_020503905.1	Afum_B-1-78L-1
fumigatus	GCA_020498985.1	Afum_E-1-70L-4
fumigatus	GCA_020501105.1	Afum_D-2-49L-2
fumigatus	GCA_020499015.1	Afum_E-1-75s-1
fumigatus	GCA_020501535.1	Afum_L-3-22-2
fumigatus	GCA_020503885.1	Afum_B-1-73L-1
fumigatus	GCA_020498875.1	Afum_B-1-45-5
fumigatus	GCA_020502005.1	Afum_C-1-66L-3
fumigatus	GCA_020499975.1	Afum_B-1-66s-1
fumigatus	GCA_020501645.1	Afum_L-3-21-3
fumigatus	GCA_020501265.1	Afum_C-1-99L-2
fumigatus	GCA_020498905.1	Afum_E-1-74s-1
fumigatus	GCA_020499985.1	Afum_B-1-63s-1
fumigatus	GCA_020500115.1	Afum_C-1-80s-1
fumigatus	GCA_020503795.1	Afum_A-2-27s-1
fumigatus	GCA_020500565.1	Afum_NRZ-2017-434
fumigatus	GCA_020503825.1	Afum_A-2-26s-2
fumigatus	GCA_020503895.1	Afum_B-1-66L-1
fumigatus	GCA_020501075.1	Afum_D-2-50s-1
fumigatus	GCA_020499995.1	Afum_B-1-70s-1
fumigatus	GCA_020499775.1	Afum_NRZ-2018-649
fumigatus	GCA_020501605.1	Afum_L-3-13-1
fumigatus	GCA_020499935.1	Afum_B-1-68s-1
fumigatus	GCA_020498815.1	Afum_D-2-47L-1
fumigatus	GCA_020498725.1	Afum_D-2-28L-1
fumigatus	GCA_020501445.1	Afum_C-1-49-1
fumigatus	GCA_020503175.1	Afum_C-1-93s-1
fumigatus	GCA_020502025.1	Afum_H-1-1-2
fumigatus	GCA_020503915.1	Afum_C-1-76s-2
fumigatus	GCA_020501905.1	Afum_I-1-49-3
fumigatus	GCA_020498805.1	Afum_D-2-49L-5
fumigatus	GCA_020500965.1	Afum_C-1-77s-2
fumigatus	GCA_020498865.1	Afum_B-1-45-2
fumigatus	GCA_020501615.1	Afum_L-3-11-1
fumigatus	GCA_020502695.1	Afum_D-2-15L-3
fumigatus	GCA_020500105.1	Afum_D-2-38L-1
fumigatus	GCA_020499605.1	Afum_D-2-39L-1
fumigatus	GCA_020501475.1	Afum_L-3-24-3
fumigatus	GCA_020501765.1	Afum_G-2-14-1
fumigatus	GCA_020500195.1	Afum_D-2-2s-3
fumigatus	GCA_020501325.1	Afum_C-1-69s-1
fumigatus	GCA_020499255.1	Afum_D-2-22s-1
fumigatus	GCA_020499575.1	Afum_D-2-2s-2
fumigatus	GCA_001643655.1	Afum_IF1SW-F4
fumigatus	GCA_020501245.1	Afum_C-1-34s-1
fumigatus	GCA_020501895.1	Afum_C-1-24L-3
fumigatus	GCA_020503935.1	Afum_D-2-32L-1
fumigatus	GCA_020501345.1	Afum_A-3-37s-1
fumigatus	GCA_020499115.1	Afum_E-1-7-1
fumigatus	GCA_020503445.1	Afum_L-2-7-2
fumigatus	GCA_020501815.1	Afum_G-2-22-4
fumigatus	GCA_020501145.1	Afum_A-2-35L-1
fumigatus	GCA_020503375.1	Afum_L-2-15-4
fumigatus	GCA_020502165.1	Afum_E-1-20-2
fumigatus	GCA_020502425.1	Afum_A-3-43s-1
fumigatus	GCA_020499155.1	Afum_C-1-51s-1
fumigatus	GCA_020502235.1	Afum_A-3-40L-1
fumigatus	GCA_020501095.1	Afum_A-2-45L-5
fumigatus	GCA_020502325.1	Afum_A-3-45L-2
fumigatus	GCA_020499485.1	Afum_C-1-28L-2
fumigatus	GCA_020503065.1	Afum_D-2-26s-1
fumigatus	GCA_020501255.1	Afum_E-1-67s-1
fumigatus	GCA_020501045.1	Afum_D-2-43s-1
fumigatus	GCA_020502545.1	Afum_E-1-46-2
fumigatus	GCA_020499265.1	Afum_D-2-25L-2
fumigatus	GCA_020499005.1	Afum_C-1-93L-3
fumigatus	GCA_020502225.1	Afum_H-1-30-2
fumigatus	GCA_020501375.1	Afum_C-1-67s-1
fumigatus	GCA_020501715.1	Afum_G-2-9-2
fumigatus	GCA_020503705.1	Afum_K-1-34L-1
fumigatus	GCA_020501575.1	Afum_L-3-13-2
fumigatus	GCA_020503745.1	Afum_A-2-48s-2
fumigatus	GCA_020503095.1	Afum_F-1-3L-1
fumigatus	GCA_020500235.1	Afum_NRZ-2018-307
fumigatus	GCA_020500165.1	Afum_C-1-40s-1
fumigatus	GCA_020499585.1	Afum_D-2-29s-1
fumigatus	GCA_020499645.1	Afum_D-2-43L-2
fumigatus	GCA_020501555.1	Afum_L-3-24-1
fumigatus	GCA_020502375.1	Afum_L-2-4-3
fumigatus	GCA_020499135.1	Afum_E-1-56s-1
fumigatus	GCA_020503455.1	Afum_L-2-9-1
fumigatus	GCA_020503725.1	Afum_A-2-47s-3
fumigatus	GCA_020499325.1	Afum_C-1-33L-1
fumigatus	GCA_020499335.1	Afum_C-1-27s-1
fumigatus	GCA_020499075.1	Afum_E-1-25-10
fumigatus	GCA_020500535.1	Afum_NRZ-2017-537
fumigatus	GCA_020499885.1	Afum_C-1-60L-1
fumigatus	GCA_020501885.1	Afum_F-1-14-1
fumigatus	GCA_020501335.1	Afum_A-3-30s-2
fumigatus	GCA_020503815.1	Afum_D-2-43L-1
fumigatus	GCA_020501875.1	Afum_H-1-26-1
fumigatus	GCA_020499415.1	Afum_E-1-49-1
fumigatus	GCA_020501995.1	Afum_H-1-10-6
fumigatus	GCA_020498965.1	Afum_B-1-43-1
fumigatus	GCA_020503185.1	Afum_F-1-13L-1
fumigatus	GCA_020502125.1	Afum_H-1-29-2
fumigatus	GCA_020501695.1	Afum_L-3-21-1
fumigatus	GCA_020499565.1	Afum_B-1-32-1
fumigatus	GCA_020501785.1	Afum_G-2-1-2
fumigatus	GCA_020501805.1	Afum_G-2-6-1
fumigatus	GCA_020501735.1	Afum_G-2-5-2
fumigatus	GCA_020502595.1	Afum_C-1-30L-1
fumigatus	GCA_020500995.1	Afum_A-2-43L-2
fumigatus	GCA_020502605.1	Afum_C-1-31s-1
fumigatus	GCA_020510485.1	Afum_C-1-24L-2
fumigatus	GCA_020499595.1	Afum_D-2-35s-1
fumigatus	GCA_020499185.1	Afum_D-2-24s-1
fumigatus	GCA_020503105.1	Afum_F-1-13L-3
fumigatus	GCA_020500945.1	Afum_D-2-15L-2
fumigatus	GCA_020502245.1	Afum_H-1-21-5
fumigatus	GCA_020502215.1	Afum_H-1-21-9
fumigatus	GCA_020503365.1	Afum_L-2-16-3
fumigatus	GCA_020499505.1	Afum_B-1-48-5
fumigatus	GCA_020499125.1	Afum_E-1-14-1
fumigatus	GCA_020503015.1	Afum_I-1-22-5
fumigatus	GCA_020499315.1	Afum_D-2-25L-3
fumigatus	GCA_020503165.1	Afum_F-1-33L-2
fumigatus	GCA_020503205.1	Afum_F-1-4L-1
fumigatus	GCA_020503435.1	Afum_L-2-7-1
fumigatus	GCA_020500075.1	Afum_B-1-71L-1
fumigatus	GCA_020502185.1	Afum_L-2-13-4
fumigatus	GCA_012656125.1	Afum_CNM-CM8689
fumigatus	GCA_020503305.1	Afum_L-2-11-2
fumigatus	GCA_020501705.1	Afum_G-2-3-1
fumigatus	GCA_020502035.1	Afum_C-1-66L-2
fumigatus	GCA_020501135.1	Afum_A-2-44L-2
fumigatus	GCA_020502615.1	Afum_B-1-30-1
fumigatus	GCA_020502625.1	Afum_H-1-15-2
fumigatus	GCA_020503345.1	Afum_L-2-22-4
fumigatus	GCA_020503645.1	Afum_D-2-39L-2
fumigatus	GCA_020503805.1	Afum_D-2-44L-1
fumigatus	GCA_020502455.1	Afum_A-2-35s-1
fumigatus	GCA_020499225.1	Afum_C-1-69L-1
fumigatus	GCA_020502875.1	Afum_I-1-32-1
fumigatus	GCA_020502575.1	Afum_C-1-28L-1
fumigatus	GCA_020498745.1	Afum_B-1-27-5
fumigatus	GCA_020500975.1	Afum_B-1-46-5
fumigatus	GCA_020502985.1	Afum_I-1-32-2
fumigatus	GCA_020503545.1	Afum_K-1-3L-4
fumigatus	GCA_020501545.1	Afum_L-3-7-1
fumigatus	GCA_020502435.1	Afum_A-2-36s-3
fumigatus	GCA_020502495.1	Afum_C-1-40L-2
fumigatus	GCA_020502715.1	Afum_I-1-2-4
fumigatus	GCA_020502335.1	Afum_A-3-46s-1
fumigatus	GCA_020502675.1	Afum_B-1-32-3
fumigatus	GCA_020503665.1	Afum_K-1-18L-3
fumigatus	GCA_020503395.1	Afum_L-2-9-5
fumigatus	GCA_020502705.1	Afum_I-1-2-2
fumigatus	GCA_020502365.1	Afum_L-2-21-2
fumigatus	GCA_002234955.1	Afum_HMR_AF_270
fumigatus	GCA_020503595.1	Afum_K-1-1L-5
fumigatus	GCA_020503715.1	Afum_K-1-3L-2
fumigatus	GCA_020501835.1	Afum_C-1-90L-1
fumigatus	GCA_020498885.1	Afum_B-1-44-s
fumigatus	GCA_020502115.1	Afum_C-1-64L-2
fumigatus	GCA_020499195.1	Afum_D-2-17L-1
fumigatus	GCA_020502995.1	Afum_I-1-22-4
fumigatus	GCA_020501465.1	Afum_A-2-49L-2
fumigatus	GCA_020503555.1	Afum_K-1-18L-6
fumigatus	GCA_020503265.1	Afum_K-1-24L-1
fumigatus	GCA_020503465.1	Afum_L-2-17-1
fumigatus	GCA_020499455.1	Afum_E-1-48-2
fumigatus	GCA_020503055.1	Afum_I-1-12-1
fumigatus	GCA_020502525.1	Afum_E-1-37L-2
fumigatus	GCA_020499495.1	Afum_C-1-6s-3
fumigatus	GCA_020503195.1	Afum_K-1-12L-1
fumigatus	GCA_020503515.1	Afum_L-2-16-1
fumigatus	GCA_020498735.1	Afum_B-1-26-5
fumigatus	GCA_020503085.1	Afum_I-1-25-1
fumigatus	GCA_020499395.1	Afum_E-1-35-1
fumigatus	GCA_020503245.1	Afum_K-1-4s-1_2
fumigatus	GCA_020502485.1	Afum_C-1-33L-2
fumigatus	GCA_020499475.1	Afum_C-1-31L-1
fumigatus	GCA_020503535.1	Afum_K-1-4s-1
fumigatus	GCA_020503275.1	Afum_F-1-10L-1
fumigatus	GCA_020502725.1	Afum_I-1-19-2
fumigatus	GCA_020501115.1	Afum_F-1-39-1
fumigatus	GCA_012656115.1	Afum_CNM-CM8686
fumigatus	GCA_020499405.1	Afum_E-1-33L-1
fumigatus	GCA_020499045.1	Afum_E-1-21-2
fumigatus	GCA_020503635.1	Afum_K-1-32s-1
fumigatus	GCA_020500065.1	Afum_C-1-72s-2
fumigatus	GCA_020498765.1	Afum_E-1-65L-4
fumigatus	GCA_002234985.1	Afum_HMR_AF_706
fumigatus	GCA_020501175.1	Afum_F-1-42-2
fumigatus	GCA_020501235.1	Afum_A-2-34L-2
fumigatus	GCA_020498895.1	Afum_E-1-65L-2
fumigatus	GCA_020503565.1	Afum_K-1-8L-1
fumigatus	GCA_020500025.1	Afum_B-1-69L-1
fumigatus	GCA_012656215.1	Afum_CNM-CM8057
fumigatus	GCA_020501355.1	Afum_C-1-94L-2
fumigatus	GCA_020500545.1	Afum_NRZ-2017-534
fumigatus	GCA_012656165.1	Afum_CNM-CM8812
fumigatus	GCA_020499035.1	Afum_D-2-23L-5
fumigatus	GCA_020500605.1	Afum_NRZ-2017-362
fumigatus	GCA_012656185.1	Afum_CNM-CM8714
fumigatus	GCA_020499355.1	Afum_C-1-6s-2
fumigatus	GCA_020503295.1	Afum_L-2-11-4
fumigatus	GCA_020502385.1	Afum_L-2-24-1
fumigatus	GCA_020498755.1	Afum_E-1-75s-2
fumigatus	GCA_020499245.1	Afum_C-1-72L-1
fumigatus	GCA_000150145.1	Afum_A1163
fumigatus	GCA_001599455.1	Afum_JCM_10253
fumigatus	GCA_000225645.2	Afum_AF210
fumigatus	GCA_000225625.2	Afum_AF10
fumigatus	GCA_001029325.1	Afum_Z5
fumigatus	GCA_000731615.1	Afum_niveus
